# Supplementary material for: Increased misophonia in self-reported Autonomous Sensory Meridian Response
Source: PeerJ. 2018 Aug 6;6:e5351. doi: 10.7717/peerj.5351 (PMC6084287; doi:10.7717/peerj.5351)
Supplement: Supplemental Information 1 — Output containing answers to individual questions and computed final scores. This data has been cleaned and anonymised. [file peerj-06-5351-s001.xlsx]

## Sheet: Sheet1
group: 1-asmrA, 2-controls, 3-asmrB	gender: 1-female, 2-male	age	1. In comparison to other people, I am sensitive to the sound of: People eating (e.g. chewing, swallowing, lips smacking, slurping, etc.)	2. In comparison to other people, I am sensitive to the sound of: Repetitive tapping (e.g. pen on table, foot on floor, etc.).	3. In comparison to other people, I am sensitive to the sound of: Rustling (e.g. plastic, paper, etc.).	4. In comparison to other people, I am sensitive to the sound of: People making nasal sounds (e.g. inhale, exhale, sniffing, etc.).	5. In comparison to other people, I am sensitive to the sound of: People making throat sounds (e.g. throat-clearing, coughing, etc.).	6. In comparison to other people, I am sensitive to the sound of: Certain consonants and/or vowels (e.g. “k” sounds, etc.).	7. In comparison to other people, I am sensitive to the sound of: Environmental sounds (e.g. clock ticking, refrigerator humming, etc.).	8. In comparison to other people, I am sensitive to the sound of: Other. Specify the sound in the next box.	8b. If you rated Other in the previous question please specify what sound you had in mind.	1. Once you are aware of the sound(s), because of the sound(s), how often do you: Leave the environment to a place where the sound(s) cannot be heard anymore?	2. Once you are aware of the sound(s), because of the sound(s), how often do you: Actively avoid certain situations, places, things, and/or people in anticipation of the sound(s)?	3. Once you are aware of the sound(s), because of the sound(s), how often do you: Cover your ears?	4. Once you are aware of the sound(s), because of the sound(s), how often do you: Become anxious or distressed?	5. Once you are aware of the sound(s), because of the sound(s), how often do you: Become sad or depressed?	6. Once you are aware of the sound(s), because of the sound(s), how often do you: Become annoyed?	7. Once you are aware of the sound(s), because of the sound(s), how often do you: Have violent thoughts?	8. Once you are aware of the sound(s), because of the sound(s), how often do you: Become angry?	9. Once you are aware of the sound(s), because of the sound(s), how often do you: Become physically aggressive?	10. Once you are aware of the sound(s), because of the sound(s), how often do you: Become verbally aggressive?	11. Once you are aware of the sound(s), because of the sound(s), how often do you: Other - If you typically react in a different way to the ones listed above please rate how often it happens and then specify in box below	11b. If you rated Other in the previous question what reaction did you have in mind?	Misophonia Severity scale	Misophonia Symptom Scale	Misophonia Emotions and Behaviours Scale	Misophonia total
1	1	18	0	1	3	2	3	0	0			0	0	0	0	0	1	0	0	0	0			1	9	1	10
1	1	18	3	0	1	2	1	0	0	4	Seeing someone slowly move their fingers in circular motions really bothers me for some reason	2	1	2	1	0	3	1	2	0	1	0	N/a	1	7	13	20
1	1	18	4	3	1	3	3	0	0			2	1	0	3	0	3	3	3	0	1			1	14	16	30
1	1	19	4	4	4	1	3	3	3	4	Scratching, water dripping, brushing	1	2	0	2	2	2	0	1	0	1	0		1	22	11	33
1	1	19	2	3	3	1	1	2	2			1	1	1	1	1	2	2	2	1	1			3	14	13	27
1	2	19	4	1	0	0	2	0	1	4	Hair dryer	3	1	2	4	2	3	2	2	0	0	0		0	8	19	27
1	2	19	1	1	3	1	3	0	0	0		1	1	0	0	0	1	0	0	0	0			1	9	3	12
1	2	20	2	0	0	0	2	0	0	0		2	2	1	1	1	1	0	0	0	0	0		1	4	8	12
1	2	21	0	1	3	2	1	4	2	4	drawing	1	1	0	1	0	0	0	0	0	0	0		8	13	3	16
1	1	22	4	0	0	4	4	3	0	0	Smoothing or stroking sounds	3	3	2	3	2	3	3	3	1	2			9	15	25	40
1	2	22	2	0	0	0	0	0	0	4	Sounds associated with hot drinks in mugs e.g. coffee, tea. Especially the slurping and people doing that breathy "Aaahhh" after they've swallowed. Hate it!	2	3	1	2	0	3	2	2	0	0			1	2	15	17
1	1	22	1	2	3	0	3	1	1	4	Utensils scratching on plate	2	1	0	2	0	3	0	0	0	0			2	11	8	19
1	1	23	4	3	3	4	4	4	3	3		3	3	2	3	1	3	2	2	2	2	3	Sometimes the same sound can trigger relaxation, and sometimes anger or annoyance!! Especially with mouth sounds	8	25	23	48
1	1	23	2	2	2	1	1	2	1			2	1	2	2	0	2	0	0	0	0			4	11	9	20
1	1	23	2	2	1	3	4	0	2	3	Creasing paper	2	0	2	1	0	2	0	1	0	0	0		1	14	8	22
1	1	23	4	2	1	3	3	3	1	3	inauthentic-sounding speech patterns - artificially stilted or emphasised for effect rather than natural	0	3	3	4	0	3	2	3	0	0	0		5	17	18	35
1	2	24	1	2	1	2	1	0	1	3	clattering of ceramic plates and bowls	0	1	3	2	2	2	1	0	0	0			3	8	11	19
1	1	25	2	1	2	4	2	1	3			3	2	2	2	0	3	1	2	0	1			4	15	16	31
1	2	25	2	0	2	1	2	1	1			3	3	0	0	0	2	0	0	0	1			4	9	9	18
1	2	25	1	2	2	1	2	1	2			2	0	1	0	0	1	1	1	0	0			1	11	6	17
1	2	26	0	0	0	0	0	3	1	0		1	0	1	0	0	2	0	1	0	0	3	white noise is ok, pattern noises is distressing.	2	4	5	9
1	1	26	4	2	2	4	4	3	2	0		3	3	2	3	2	3	1	2	0	1			4	21	20	41
1	1	26	0	0	0	1	1	0	3	0		2	1	2	3	2	3	2	2	1	2			5	5	20	25
1	1	27	3	1	3	3	2	3	1	4	Scratching skin	1	1	1	1	0	1	0	0	0	0		Sometimes very anxious?	7	16	5	21
1	1	27	3	3	3	1	1	0	1			3	0	4	4	1	3	3	3	3	3			6	12	27	39
1	1	27	4	1	1	1	1	1	0	0		3	0	0	4	0	4	3	3	0	0	0		2	9	17	26
1	2	27	3	4	4	0	0	4	4			0	0	0	1	2	2	0	0	1	0	2		9	19	6	25
1	2	28	1	0	1	0	0	0	1	0		0	0	0	0	0	0	0	0	0	0	0		0	3	0	3
1	2	28	2	2	1	3	3	2	1	0		1	1	0	1	0	2	1	1	0	0			1	14	7	21
1	1	28	4	2	2	1	1	0	0	4	kissing	4	3	3	4	1	4	4	4	2	3			6	10	32	42
1	2	29	3	3	3	3	3	1	3	3	kissing	0	0	0	0	0	3	0	2	0	0	0		2	19	5	24
1	2	29	1	0	0	2	0	0	2	4	wood scraping anything	0	0	0	2	0	4	0	0	0	0			2	5	6	11
1	1	29	3	1	0	2	2	1	2			2	2	0	0	0	3	0	0	0	0	3	Attempt to stop or cover up sound	1	11	7	18
1	1	30	3	2	1	2	1	0	2	3	Nal on chalkboard, fork/spoon klicking against teeth, styrofoam, knife/fork scraping on plate	0	0	2	1	0	3	1	1	0	1	3	Tell the person who makes the sound to stop it.	4	11	9	20
1	1	30	3	2	1	1	1	0	2	4	vacuums, blenders, lawn mowers	3	1	2	2	1	3	1	2	1	1			5	10	17	27
1	1	30	2	0	0	3	3	0	3	4	cottin balls or paper napkins rubbing against eachother	3	2	0	3	0	3	3	3	2	1			4	11	20	31
1	2	31	3	3	4	4	3	3	4	4	chaotic sounds like static or loud rooms.	2	1	2	3	0	3	0	0	0	0	0		4	24	11	35
1	1	31	1	1	0	2	3	0	1	4	high pitch scratching ex. glass, chalkboard	3	1	2	3	0	3	4	1	0	0			2	8	17	25
1	1	32	1	1	2	1	2	0	1			1	2	2	1	0	2	0	1	0	0			4	8	9	17
1	2	32	4	4	4	4	4	0	0	4	Something dropping on the floor, cutlery on plate	2	2	2	4	3	4	3	4	0	1	2	Last question (11) doesn't make sense	7	20	25	45
1	2	32	0	0	0	2	2	0	2	4	More than about three people speaking at once.	2	1	1	1	0	4	0	1	0	1	3	"Tune out"	1	6	11	17
1	1	32	2	1	0	2	1	0	1	3	Loud racket in general like from tv or movies, or radio. I find it extremely aggitating and overwhelming.	3	2	1	3	3	3	2	3	1	2			6	7	23	30
1	2	33	1	2	0	2	1	1	2	0		1	1	1	1	0	1	0	1	0	1	0		2	9	7	16
1	2	33	4	2	1	3	2	0	0			2	1	0	1	0	3	2	2	0	1			4	12	12	24
1	1	33	1	2	2	1	2	0	4			2	1	2	1	0	2	1	1	0	0			5	12	10	22
1	1	33	4	0	0	0	4	0	4	4	scratching blackboard or plate	1	3	3	3	0	3	0	3	0	0			4	12	16	28
1	1	34	2	2	2	2	2	0	2			1	1	0	2	0	2	0	1	0	0			1	12	7	19
1	2	35	3	2	2	3	3	2	2			1	1	0	1	0	2	0	0	0	0			1	17	5	22
1	1	35	3	0	0	2	2	0	2	4	tuning fork	2	1	2	0	0	2	1	2	0	0			2	9	10	19
1	1	35	3	1	0	2	2	0	2	4	nails run through carpet	2	0	4	1	0	3	0	2	0	1			4	10	13	23
1	1	35	0	0	0	0	2	0	0	0		1	0	1	0	0	1	0	1	0	0			0	2	4	6
1	2	35	2	3	4	3	1	3	2	2	Ear cupping/'Blanket fort'	2	1	1	2	2	1	0	0	0	0	0		3	18	9	27
1	1	36	2	3	3	3	3	3	2	4	Certain accents	0	0	0	0	0	0	0	0	0	0			2	19	0	19
1	1	36	4	4	4	4	4	4	4		softly spoken words	2	2	2	2	2	2	0	2	0	2	2	sometimes I like a chewing sound or rustling of paper and I get lovely brain tingles. However, I also really dislike some sounds, such a loud music from another place. This is why I have answered 'sometimes' as I depends on the sound.	7	28	16	44
1	1	36	1	2	1	3	1	0	3	4	breathing/blowing into the microphone, brushing the microphone, any music out of tune	3	0	2	4	0	3	0	0	0	0			4	11	12	23
1	2	36	1	1	2	2	2	0	0	0		0	0	0	0	0	0	0	0	0	0	0		0	8	0	8
1	1	36	0	2	3	0	0	0	2	4	whispering	0	0	0	0	0	0	0	0	0	0			1	7	0	7
1	1	36	3	3	3	4	4	0	4	3	barking	2	2	2	3	3	4	2	3	1	2			7	21	24	45
1	1	36	2	1	0	0	0	0	2			2	0	1	2	0	3	0	0	0	0			1	5	8	13
1	1	37	3	1	0	2	0	0	0	4	metal on metal - knife sharpening; silverware scraping	2	3	3	3	0	3	0	2	0	2			5	6	18	24
1	2	37	3	3	3	3	3	1	4	3	The sounds of people walking barefoot	1	1	0	2	0	3	1	0	0	0			4	20	8	28
1	1	37	1	1	2	1	1	1	3	0		2	2	1	2	1	2	0	1	0	0	0		4	10	11	21
1	2	37	3	3	3	3	3	3	4	4	anything, clock ticking, gait of step ex.	1	2	2	3	2	3	2	2	0	1			4	22	18	40
1	1	38	4	4	2	4	4	3	3	0		2	2	2	3	0	3	0	2	0	1			1	24	15	39
2	2	18	2	0	0	1	0	0	0	0		0	0	0	0	0	2	2	2	1	2			0	3	9	12
2	2	18	1	1	2	2	2	0	2	2	bone cracking	1	3	1	1	1	3	0	0	0	1			3	10	11	21
2	1	18	0	0	0	0	0	0	0	0		0	0	0	0	1	0	0	0	0	0	0		0	0	1	1
2	1	18	0	2	1	1	0	0	0	0		2	0	0	1	1	1	0	1	0	0			1	4	6	10
2	1	18	3	3	1	2	2	2	2	2		2	2	2	2	2	2	2	2	2	2	2		5	15	20	35
2	1	18	2	1	0	0	0	0	0	0		0	0	0	1	0	2	0	1	0	1	0		1	3	5	8
2	1	18	0	3	0	0	0	0	4			4	1	3	2	1	3	0	0	0	2			3	7	16	23
2	1	18	3	3	0	2	0	0	2	0		2	1	0	2	0	3	0	3	0	2			3	10	13	23
2	1	18	1	0	0	2	1	0	0	0		0	1	0	0	0	1	0	0	0	0			0	4	2	6
2	1	18	2	0	0	2	0	0	0	0		1	2	0	0	0	2	2	2	0	0	0		1	4	9	13
2	1	18	2	2	0	2	1	0	2		nothing	3	2	1	0	0	2	0	0	0	0	0		1	9	8	17
2	1	19	0	2	1	2	3	0	1			1	0	1	0	0	2	0	0	0	0			4	9	4	13
2	2	19	0	0	0	0	0	0	2	0		0	0	1	0	0	0	0	0	0	0			0	2	1	3
2	1	19	1	1	0	3	4	0	2	4	swallowing	1	0	2	2	0	1	0	0	1	2			4	11	9	20
2	1	19	0	2	2	2	3	0	0			1	0	0	2	0	3	0	1	0	1			0	9	8	17
2	2	19	2	1	1	1	1	0	1	2	Paper on skin	1	1	1	0	0	1	0	0	0	0	0		1	7	4	11
2	2	19	1	2	0	0	1	0	3			1	2	1	1	1	2	0	1	1	1			1	7	11	18
2	2	19	0	0	0	0	0	0	1	0		1	0	0	0	0	1	0	0	0	0	0		1	1	2	3
2	1	19	1	2	2	2	2	1	3			2	0	1	1	0	3	1	1	0	1			2	13	10	23
2	1	19	1	2	0	2	2	0	3	0		2	2	0	0	0	2	0	0	0	0	0		3	10	6	16
2	1	19	1	2	0	2	0	0	0	0		1	0	0	0	0	2	0	1	0	0			3	5	4	9
2	1	20	1	2	2	1	1	0	0			1	0	0	0	0	2	2	2	0	1			1	7	8	15
2	1	20	1	2	1	1	1	1	2			2	2	2	2	1	2	1	2	1	2			7	9	17	26
2	1	20	3	3	2	3	3	2	2			2	0	0	0	0	3	0	0	0	0			4	18	5	23
2	1	20	2	3	1	3	3	2	3	2	Background noise	3	1	2	2	1	3	1	1	0	0			7	17	14	31
2	1	20	2	3	2	2	2	2	3			2	1	2	2	1	3	0	1	0	1			6	16	13	29
2	1	20	2	2	2	1	2	2	1			1	1	1	2	0	2	0	1	0	1			4	12	9	21
2	1	20	1	0	0	2	0	0	0	0		0	0	1	0	0	1	0	2	0	1	0		0	3	5	8
2	1	21	1	2	2	3	1	0	2			1	1	1	1	1	2	2	1	0	0			5	11	10	21
2	1	21	0	1	0	0	0	0	1	0		0	0	2	0	0	1	0	0	0	0	0		1	2	3	5
2	1	21	0	0	0	0	1	0	0	0		0	0	1	0	0	0	0	0	0	0	0		1	1	1	2
2	1	21	1	1	0	0	1	0	1			0	0	2	1	0	1	0	0	0	0			2	4	4	8
2	1	22	2	1	1	2	2	0	2			0	0	1	0	0	2	1	0	0	0			1	10	4	14
2	2	22	0	0	1	0	1	2	2	4	Guitar riffs	1	1	3	1	1	2	3	1	3	1	3	stress reduction	5	6	17	23
2	1	22	2	4	4	4	4	1	3	4	Forks or knives against plates	1	1	0	2	0	3	1	3	0	0			4	22	11	33
2	1	23	3	2	2	4	3	0	1	4	Nails scratching paper	3	2	2	2	0	3	1	2	0	0	0		4	15	15	30
2	2	23	1	1	1	1	1	1	1			0	0	0	0	0	0	0	0	0	0	0		0	7	0	7
2	1	25	3	3	0	1	1	0	2	4	Brushing noises	2	0	2	0	0	1	0	0	0	0	0		4	10	5	15
2	1	25	0	4	4	4	4	0	4	0		2	2	0	3	2	3	0	0	0	0	0		4	20	12	32
2	1	25	4	1	0	3	1	0	0	4	When someone scratches themselves on denim	3	2	3	3	0	4	1	3	0	0			5	9	19	28
2	1	26	0	1	0	0	0	0	0	0		1	0	0	0	0	0	0	0	0	0	0		0	1	1	2
2	2	27	3	1	0	0	0	0	0	0		1	1	0	1	0	1	0	1	0	0	0		1	4	5	9
2	1	27	2	2	1	2	2	0	1	3	knuckle clicking	2	1	1	0	0	2	0	1	0	0			1	10	7	17
2	1	28	3	0	0	1	0	0	0			4	2	3	3	0	4	0	2	0	0			4	4	18	22
2	1	28	4	3	2	3	4	1	0			2	2	1	2	0	3	2	3	0	0			6	17	15	32
2	2	28	2	1	1	2	1	0	3	0		0	0	0	0	0	0	0	0	0	0	0		1	10	0	10
2	1	28	4	2	3	4	4	2	4			3	1	0	0	0	3	1	3	0	2			5	23	13	36
2	2	28	4	2	2	3	3	1	0			1	1	1	1	0	2	0	0	0	0			7	15	6	21
2	1	28	1	1	1	1	1	1	1	1		1	0	2	1	1	2	1	2	0	1	0		0	7	11	18
2	1	28	2	1	1	1	1	1	0	0		1	0	0	0	0	0	0	0	0	0			1	7	1	8
2	1	29	2	0	0	2	2	0	0	3	whistling	2	1	2	2	0	3	0	1	0	0	2	put fingers in my ears	3	6	11	17
2	1	29	3	3	3	3	3	1	3			1	1	0	0	0	3	2	2	1	1			3	19	11	30
2	1	30	1	1	1	1	3	0	1	0		1	1	0	0	0	0	0	1	0	0			1	8	3	11
2	1	31	2	3	3	3	3	3	3	4	overlapping sounds. e.g. talking with background noise especially anything high pitched.	3	2	1	3	2	3	0	3	0	2			5	20	19	39
2	1	33	2	2	1	2	2	0	0	0		0	0	1	0	0	1	0	0	0	0	0		0	9	2	11
2	2	33	0	1	0	2	2	0	0	3	scraping blackboard	0	0	2	0	0	1	0	1	0	1	0		1	5	5	10
2	1	35	1	2	1	1	1	1	1			1	1	1	0	0	1	0	1	0	0	1		1	8	5	13
2	2	35	3	1	1	2	2	2	0	0		1	1	1	0	0	1	0	0	0	0	0		7	11	4	15
2	2	36	2	1	1	2	0	0	1	0		0	0	0	1	0	1	0	0	0	0	0		1	7	2	9
2	2	37	1	3	2	1	1	0	1	3	scraping metal	1	1	1	2	1	3	1	2	1	1			1	9	14	23
2	1	38	3	4	1	3	2	0	1	0		1	1	1	0	0	2	1	1	0	0	0		4	14	7	21
2	1	43	1	0	0	0	1	0	0	0		0	0	0	0	0	1	0	1	0	0	0		0	2	2	4
2	1	45	2	2	2	3	3	2	2			1	1	0	0	0	1	0	0	0	0			1	16	3	19
2	1	46	1	2	1	1	1	0	1			1	1	1	0	0	1	1	1	0	0			1	7	6	13
2	1	50	0	0	0	2	2	0	0	0		0	0	0	0	0	1	0	0	0	0	0		0	4	1	5
2	1	64	3	4	3	3	3	2	3			2	2	0	2	0	2	0	0	0	1			5	21	9	30
2	1	64	1	2	0	2	2	2	3			1	1	1	1	0	2	0	1	0	1			3	12	8	20
2	2	66	0	0	0	0	0	0	1	3	sirens/ builders noises	0	0	2	0	0	2	0	0	0	0	0		3	1	4	5
3	2	29	3	3	3	0	2	0	2	3	Clapping, Whistling.	2	4	0	3	2	4	0	4	2	1	0		4	16	22	38
3	1	18	3	3	2	1	1	2	2			1	1	2	4	2	3	2	3	0	2			4	14	20	34
3	1	18	2	3	1	3	3	2	2			1	0	0	0	0	2	0	0	0	1			5	16	4	20
3	2	29	3	0	4	0	0	0	2	2	metal touching metal	0	3	1	1	0	3	1	1	0	0			4	11	10	21
3	1	18	3	4	3	1	2	0	1			3	2	2	3	0	1	0	0	0	0			0	14	11	25
3	1	32	0	1	1	2	1	0	0	1		0	0	0	0	0	1	0	0	0	0			1	6	1	7
3	1	22	3	3	0	4	3	2	1	4	Some voices	3	3	0	4	1	4	2	3	0	0	0		8	20	20	40
3	1	18	2	3	1	3	1	2	2	3	Fidgeting	1	1	0	2	0	3	0	2	0	2			2	17	11	28
3	1	18	4	4	4	4	4	3	4			3	3	1	3	1	4	2	3	0	1			6	27	21	48
3	1	19	2	2	3	3	3	0	0	0		1	1	1	1	2	2	1	1	0	0			1	13	10	23
3	1	18	3	3	2	3	2	3	4	2		2	2	1	2	0	3	2	2	0	1			1	22	15	37
3	1	18	3	3	2	3	2	3	4	2		2	2	1	2	0	3	2	2	0	1			1	22	15	37
3	1	20	4	3	3	4	4	4	3	3		1	1	0	1	1	1	0	1	0	0			1	28	6	34
3	1	30	2	3	2	2	3	1	1			1	0	1	1	0	1	0	0	0	0	0		3	14	4	18
3	1	26	1	4	4	3	3	3	4	4	loud voices	3	2	2	2	2	4	2	4	2	2			7	26	25	51
3	1	21	4	4	3	3	2	1	4	1	whispering	3	2	1	2	0	2	1	2	0	0	0		9	22	13	35
3	1	21	3	3	3	3	3	0	2	2		1	1	1	2	2	4	2	3	0	1			7	19	17	36
3	1	18	0	3	3	1	0	0	2	0		1	0	1	0	0	2	0	2	0	1	0		1	9	7	16
3	1	19	3	2	1	1	2	1	1			3	2	3	2	2	3	2	3	1	1			6	11	22	33
3	1	18	4	4	3	4	4	2	4	0		2	2	3	4	3	4	3	4	2	3	0		10	25	30	55
3	1	19	2	3	1	1	0	1	1	4	scraping on a chalk board	1	0	3	3	0	2	0	0	0	0			2	13	9	22
3	1	22	0	2	1	1	0	2	3		Scrapes (Chalkboard, whiteboard, floor, use of cutlery)	2	0	3	2	1	4	0	2	0	2	4	Wince	5	9	20	29
3	1	18	0	0	3	0	1	0	1			2	0	0	0	0	3	0	2	0	1			1	5	8	13
3	2	18	1	1	3	1	0	0	1			1	0	0	0	0	2	1	2	0	1			2	7	7	14
3	1	26	2	2	2	3	3	1	2	2	certain peoples voices on the telephone especially	1	1	1	1	1	0	0	0	0	0	0		3	17	5	22
3	1	19	2	2	1	3	3	1	2	0		1	2	1	2	0	3	0	1	0	1	0		0	14	11	25
3	1	19	1	1	1	1	1	0	2			1	0	1	1	1	1	0	1	0	1			0	7	7	14
3	1	33	3	3	3	4	4	4	4	2	General noise, loud music in other people's home	3	3	2	4	3	4	2	4	1	2	3	Unsettled	10	27	31	58
3	1	33	3	3	3	4	4	4	4	2	General noise, loud music in other people's home	3	3	2	4	3	4	2	4	1	2	3	Unsettled	10	27	31	58
3	1	18	2	4	3	2	1	2	0	2	scratching on wood	1	4	0	3	0	3	0	2	1	4			7	16	18	34
3	1	20	2	2	3	2	1	0	2			2	1	2	1	0	2	0	0	0	0			5	12	8	20
3	1	21	2	3	1	3	4	3	2	3		1	2	1	2	1	2	1	2	1	2			5	21	15	36
3	2	19	2	3	4	1	0	3	1	2		3	3	1	3	0	3	1	3	0	0	4	Irritable	6	16	21	37
3	1	18	1	3	2	2	2	0	0			0	0	1	2	0	3	0	2	0	1	1	Glance repeatedly at them	4	10	10	20
3	1	22	4	4	2	3	3	0	3	0	No other	2	0	0	2	0	3	1	3	0	1	0	No other	7	19	12	31
3	1	24	4	4	4	3	3	1	1			2	3	3	2	1	3	2	3	1	2			6	20	22	42
3	1	20	3	4	3	3	2	0	1	2		2	2	3	2	1	3	0	1	0	2	2		7	18	18	36
3	1	19	1	2	2	2	2	1	3		scratching	1	1	2	1	0	3	1	0	0	0	0		1	13	9	22
3	1	22	3	2	0	1	1	0	3	0		2	1	3	1	0	4	0	1	0	0	0		4	10	12	22
3	2	19	0	1	3	0	0	1	2	3	Shoes squeaking on floor	1	1	3	1	0	3	0	0	0	0	1		1	10	10	20
3	1	19	4	2	2	3	2	0	1			1	2	1	1	1	2	0	1	0	1			1	14	10	24
3	1	21	3	2	2	3	3	1	2			1	1	1	2	1	3	1	2	0	1			5	16	13	29
3	1	21	1	3	2	3	3	1	1			2	1	2	2	0	3	2	2	0	1			4	14	15	29
3	1	36	2	3	1	2	1	0	4	4	cutlery scraping on earthenware	3	3	4	4	2	2	0	2	0	1	4	scrunch my shoulders up to my ears and wince until it stops	4	17	25	42
3	2	18	2	3	0	3	2	1	3	0		0	1	0	0	0	0	0	0	0	0	1		3	14	2	16
3	2	19	1	2	1	0	2	1	1			3	2	2	0	0	4	3	1	0	1			1	8	16	24
3	1	21	3	3	1	3	3	3	2	3		2	3	2	2	2	1	1	2	2	1	2		2	21	20	41
3	1	20	2	2	2	1	3	3	2	4	china plates	2	2	2	3	2	2	1	2	2	2	1		6	19	21	40
3	1	23	4	3	1	4	2	0	1	4	heavy breathing / snoring	3	0	2	0	0	3	2	3	0	3			4	19	16	35
3	1	63	4	4	4	4	4	2	3	3	loud voices on public transport	2	2	1	3	2	2	1	1	0	1	1	Want to cry	5	28	16	44
3	2	60	4	4	3	3	3	2	3	4	Talking	2	1	0	1	0	2	1	1	0	0	2	Avoid	5	26	10	36
3	2	53	4	3	3	4	4	1	4	4	people eating	3	4	1	3	1	3	1	2	0	2	0		1	27	20	47
3	2	35	3	2	0	1	2	0	0			1	0	0	0	0	2	0	2	0	1			1	8	6	14
3	1	32	4	4	4	4	4	2	4			2	1	0	1	0	3	0	2	0	0			4	26	9	35
3	2	41	3	3	3	4	4	0	3	3	Eating soup	2	2	2	3	2	4	3	3	2	2			6	23	25	48
3	2	41	3	3	3	4	4	0	3	3	Eating soup	2	2	2	3	2	4	3	3	2	2			6	23	25	48
3	1	29	2	1	0	1	2	0	1			0	0	1	0	0	1	0	0	0	0			1	7	2	9
3	1	30	3	2	0	1	3	0	3	0		3	3	3	4	0	3	3	3	2	3			9	12	27	39
3	1	38	4	4	2	2	3	2	3	3	Chewing gum	3	3	2	3	2	3	1	2	0	1	1	Same	7	23	21	44
3	1	28	4	2	3	4	4	2	3			2	2	0	0	0	4	3	3	0	0			5	22	14	36
